# Supplementary material for: Imaging flow cytometry reveals divergent mitochondrial phenotypes in mitochondrial disease patients
Source: iScience. 2024 Nov 28;28(1):111496. doi: 10.1016/j.isci.2024.111496 (PMC11719857; doi:10.1016/j.isci.2024.111496)
Supplement: Table S1. Overview of IFC results, related to Figures 2, 3, and 4 — Overview of IFC results, clinical data and biochemical data for all healthy control and patient fibroblast lines. Blank columns indicate that values were not assessed (NA). The column “Seahorse” describes the results of mitochondrial stress test experiments using Agilent Seahorse equipment. All measurements were performed in a diagnostic setting at the Radboud MC, Nijmegen. Each patient was compared to at least three healthy controls. “Normal” indicates that no significant reduction in basal or maximal respiratory capacity was observed for patients compared to healthy controls. The “Oxphos activity measurement column” summarizes the results of the OXPHOS activity measurements, also performed in a diagnostic setting at the Radboud MC, Nijmegen. The results of these measurements are shown in the columns Y t/m AI. Absolute values were normalized to the lower reference range of healthy controls and depicted as percentage. The column “Age of onset” refers to the age where first symptoms were seen (shown in months). The columns K–V indicate the presence (1) or absence (0) of specific clinical features [file mmc2.xlsx]

## Sheet: New
Table S1: Overview of IFC results.
Gene	Category	Mitochondrial Swelling	Membrane Potential	Mitochondrial Mass	Form Factor	ROS	Seahorse XF	OXPHOS Activity Measurements	Gender	Age	Age of onset (Months)	Neuropathy	Hypertrophic Cardiomyopathy	Epilepsy	Liver Failure	Kidney Disease	Intestinal Motility Issues	Vision Loss	Developmental Delay	Ataxia	Respiratory failure	Hypotonia	Lactic Acidosis	CI activity in muscle (%)	CII activity in muscle (%)	CIII activity in muscle (%)	CIV activity in muscle (%)	CV activity in muscle (%)	ATP in Muscle (%)	CI activity in fibroblast (%)	CII activity in fibroblast (%)	CIII activity in fibroblast (%)	CIV activity in fibroblast (%)	CV activity in fibroblast (%)
Healthy Control		100	100	100	100	100			F	3
Healthy Control		107	123	110	101	113			F	1
Healthy Control		100	93	115	86	105			M	3
Healthy Control		81	91	137	91	81			F	23
Healthy Control		98	92	90	114	101			F	1
Healthy Control		106	103	75	120	69			M	20
Healthy Control		93	89	75	92	126			M	16
NDUFS7	Complex I	102	75	110	85	84		Isolated complex 1 deficiency in fibroblast	M	6	42	0	0	0	0	0	0	1	0	1	1	0	0							0.939068	2.49067	2.79775	1.89931	2.54792
NDUFS4	Complex I	92	88	87	89	106.324		Isolated complex 1 deficiency in muscle	F	0	2	0	0	0	0	0	0	0	0	0	1	0	0	0.1277	1.5	1.0848	1.0298		0.1039
NDUFB11	Complex I	102	63	104	104	165.822					1	0	1	0	0	0	0	0	0	0	0	0	1
ACAD9	Complex I	92	86	95	84	112.483		Isolated complex I deficiency in fibroblasts	F	1		0	0	0	0	0	0	0	1	1	0	0	0
ACAD9	Complex I	104	97	77	106	113.56	Normal	Unaffected complex activity in fibroblasts	F	15	60	0	0	0	0	0	0	0	0	0	0	0	0							2.15771	3.792	3.64526	1.14583	5.00625
MT-ND3	Complex I	123	124	161	120	120.219		Isolated complex I deficiency in fibroblasts	F	67	552	1	0	0	0	0	0	0	0	0	0	0	0							0.874552	2.04533	2.74318	1.96528	2.90625
TIMMDC1	Complex I	112	132	131	113	80.2906			M	1	1	1	0	0	0	0	0	0	0	0	1	0	1
TIMMDC1	Complex I	119	149	130	90	43		Isolated complex 1 deficiency in muscle	M	1	1	1	0	0	0	0	0	0	0	0	1	0	1	0.5088	1.88	1.43	1.23		0.32
SDHA	Complex II	94	49	115	88	84.0992		Isolated complex II deficiency in fibroblasts	M	20	1	0	0	1	0	0	0	0	1	0	1	1	1
SDHA	Complex II	86	94	70	132	111.69					6	0	1	0	0	0	0	1	1	0	0	1	0
COX20	Complex IV	119	146	88	81	133		Isolated complex IV deficiency in fibroblasts	F	13	13	0	0	0	0	0	1	0	0	1	0	1	0							2.03509	1.34328	1.5159	0.295139	1.74878
COX20	Complex IV	111	121	122	112	25					24	0	0	0	0	0	0	0	1	1	0	0	1
SURF1	Complex IV	128	125	130	118	44					72	0	0	0	0	0	0	0	1	0	0	1	0
SCO2	Complex IV	124	154	129	134	130			M	9	3	1	0	0	0	0	0	0	1	1	1	1	1	2.76596	1	0.893678	0.265957	1.04762	0.2	2.44211	1.38806	2.27385	0.5625	3.47471
MT-ATP6	Complex V	91	68	92	88	44	Normal	Unaffected complex activity in fibroblasts	F	3	14	0	0	0	0	0	0	0	1	0	0	1	0							3.66	3.34	3.16	1.21	2.21
MT-ATP6	Complex V	90	80	69	91	51	Normal	Unaffected complex activity in fibroblasts	M	15	108	0	0	0	0	0	0	1	1	0	0	0	0							2.6595	2.11733	3.061	1.95139	0.61875
MT-ATP6	Complex V	110	136	156	96	161	Normal	Unaffected complex activity in fibroblasts	M	14	24	1	0	0	0	0	0	0	1	1	0	0	0
SERAC1	Mitochondrial Translation	102	142	172	97	110			F	10	1	0	0	0	0	0	0	0	1	1	0	1	0
MT-TI	Mitochondrial Translation	112	92	87	97	25		Isolated complex IV deficiency				0	0	0	0	1	0	0	0	0	0	0	0
MT-TL1	Mitochondrial Translation	110	113	113	106	103	Normal	Complex I and IV deficiency in muscle, unaffected complex activity in fibroblasts	M	17	72	0	1	1	0	0	1	0	0	0	0	0	1	0.12	1.4	0.627727	0.476543	2.2875	0.188406	1.82	2.34	2.35	2.06	2.78
GFM-1	Mitochondrial Translation	93	64	69	95	59		Complex I/IV deficiency in fibroblasts, unaffected complex I and IV activity in muscle	F	0	1	0	0	1	0	0	0	0	1	0	1	1	1	1.12857	1.44776	0.977727	1.36173		0.309524	0.34	1.14423	0.786364	0.247059
MRPL44	Mitochondrial Translation	108	160	128	124	51			F	1	14	0	1	0	1	0	0	0	0	0	1	0	0
TWNK	mtDNA maintenance	97	76	106	94	195	Normal	Unaffected complex activity in fibroblasts	F	5	6	1	0	0	0	0	0	0	1	1	0	1	0
POLG	mtDNA maintenance	79	95	68	82	96			F	1	14	0	0	1	1	0	1	0	1	0	0	0	1
POLG	mtDNA maintenance	91	107	75	98	82			M	11	144	0	0	1	0	0	1	0	1	0	0	0	1
POLG	mtDNA maintenance	115.297	118.276	126.229	106.2	147			M	15	36	0	0	1	1	0	0	0	1	1	1	1	1
DRP1	Mitochondrial Fusion	105	83	101	98	N/A
DRP1	Mitochondrial Fusion	79	83	89	83	N/A		Unaffected complex activity in muscle	F	0	1	0	0	0					1		0	1	1	2.5	2.8	2.8	1.21
DRP1	Mitochondrial Fusion	97	58	90	94	N/A
TAZ	Cardiolipin Remodeling	87	86	61	71	71			M
TAZ	Cardiolipin Remodeling	95	77	66	106	67.8842	Normal	Unaffected complex activity in fibroblasts	M	13	108	0	1	0	0	0	0	0	1	0	0	0	0							1.96774	4.42133	2.64045	1.1875	4.25208
