# Supplementary material for: Imaging flow cytometry reveals divergent mitochondrial phenotypes in mitochondrial disease patients
Source: iScience. 2024 Nov 28;28(1):111496. doi: 10.1016/j.isci.2024.111496 (PMC11719857; doi:10.1016/j.isci.2024.111496)
Supplement: Table S2. Details on statistical analysis, related to Figures 1, 2, 3, and 4; and Figure S2 — Table S2A: Details on statistical analysis for Figure 1 Table S2B: Details on statistical analysis for Figure 2D Table S2C: Details on statistical analysis for Figure 3 Table S2D: Details on statistical analysis for Figures 4A, 4B, and 4C Table S2E: Details on statistical analysis for Figure S2 [file mmc3.xlsx]

## Sheet: Supplementary Table S2A
Table S2A: Details on statistical analysis for Figure 1
	DenDF	Pr(>Chisq)	t-value	Observations	Figure
(Intercept)	654	0.6837	14.7166	656	Figure 1A
(Intercept)	235	0.0279 *	5.05708	237	Figure 1B
(Intercept)	598	< 2.2e-16 ***	8.95248	600	Figure 1C
(Intercept)	491	0.001384 **	18.0622	493	Figure 1D
(Intercept)	266	0.003403 **	8.58991	268	Figure 1E
(Intercept)	2211.23	0.03778 *	31.4111	2212	Figure 1F
delta MMP	654	0.005549 **	8.76733	656	Figure 1E
MMP					Rotenone
Mass	903	0.005457 **	17.423	905
Swelling	654	0.4751	24.0791	656
Form Factor	654	0.9988	14.9843	656
ROS	836	0.0003322 ***	5.05553	838
delta MMP	346	0.06839	9.10589	348	Valproic Acid
MMP	346	0.04	12.1875	348
Mass
Swelling	346	0.5737	14.4628	348
Form Factor	346	0.9224	8.98399	348
ROS	613	< 2.2e-16 ***	10.7588	615
delta MMP	2210	0.4291	27.2745	2212	MDIVI
MMP	2210	0.01208 *	22.6556	2212
Mass	2870	0.0906	33.396
Swelling	2210	0.05924	40.1379	2212
Form Factor
ROS	544	0.1466	6.2856	546
delta MMP	490	0.37	12.61	493	Figure 1E
MMP	490	0.37	12.61	493	Ethidiumbromide
Mass
Swelling
Form Factor	490	0.7472	13.6508	493
ROS	708	< 2.2e-16 ***	4.9743	710
delta MMP	266	0.01852 *	5.66493	268	Staurosporine
MMP	266	0.831	8.77846	268
Mass	266	0.583	7.147	441
Swelling	266	0.9684	10.4794	268
Form Factor
ROS	1216	0.6223	-8.2682	1218
delta MMP	616	0.3441	9.70224	618	Antimycin A
MMP	616	9.501e-08 ***	9.70224	618
Mass	681	2.696e-08 ***	6.67975	683
Swelling	616	0.217	20.9982	618
Form Factor	616	0.1601	11.394	618
ROS

## Sheet: Supplementary Table S2B
Table S2B: Details on statistical analysis for Figure 2D
	t-value	df	p-value	Groups	Observations	Disease Subtype
Membrane Potential	0.27207	10.041	0.7911	2	14	Complex I
Mitochondrial Mass	0.81413	11.539	0.4321	2	14
Mitochondrial Swelling	1.4398	11.821	0.1759	2	14
Form Factor	-0.21937	10.794	0.8305	2	14
ROS	0.26096	11.432	0.7988	2	14
Membrane Potential	-1.1622	1.1094	0.4372	2	8	Complex II
Mitochondrial Mass	-0.33204	1.4347	0.7819	2	8
Mitochondrial Swelling	-1.4721	3.6	0.2226	2	8
Form Factor	0.4235	1.1355	0.7381	2	8
ROS	-0.083439	1.8312	0.9417	2	8
Membrane Potential	3.96	5.5281	0.008787	2	10	Complex IV
Mitochondrial Mass	1.2086	7.578	0.2632	2	10
Mitochondrial Swelling	4.0974	7.6065	0.003842	2	10
Form Factor	0.86041	4.5451	0.4326	2	10
ROS	-0.54126	3.5374	0.6206	2	10
Membrane Potential	-0.16137	2.2567	0.8851	2	9	Complex V
Mitochondrial Mass	0.18198	2.6183	0.8688	2	9
Mitochondrial Swelling	-0.097097	3.5209	0.9279	2	9
Form Factor	-1.4459	6.4459	0.195	2	9
ROS	-0.35841	2.1999	0.7515	2	9
Membrane Potential	-0.41122	3.4095	0.7054	2	10	Translation
Mitochondrial Mass	0.063631	6.1849	0.9513	2	10
Mitochondrial Swelling	-1.3286	7.0715	0.2252	2	10
Form Factor	-0.58315	6.7356	0.5788	2	10
ROS	2.1662	4.6015	0.08728	2	10
Membrane Potential	-0.057249	5.0513	0.9565	2	10	mtDNA maintenance
Mitochondrial Mass	0.37778	6.1187	0.7184	2	10
Mitochondrial Swelling	0.27242	4.6316	0.797	2	10
Form Factor	0.72591	7.7972	0.4891	2	10
ROS	-1.1433	3.654	0.3222	2	10
Membrane Potential	-2.487	4.4107	0.06192	2	8	Cardiolipin Remodelling
Mitochondrial Mass	-3.5436	5.5885	0.0137	2	8
Mitochondrial Swelling	-1.1296	2.9373	0.3424	2	8
Form Factor	-0.66958	1.2154	0.6075	2	8
ROS	-3.48362	5.3171	0.0159	2	8
Membrane Potential	NA	NA	NA	2	7	Phospholipid Remodelling
Mitochondrial Mass	NA	NA	NA	2	7
Mitochondrial Swelling	NA	NA	NA	2	7
Form Factor	NA	NA	NA	2	7
ROS	NA	NA	NA	2	7
Membrane Potential	2.4294	3.7549	0.07619	2	9	Mitochondrial Fusion
Mitochondrial Mass	0.77445	6.8087	0.4647	2	9
Mitochondrial Swelling	0.47701	3.1398	0.6646	2	9
Form Factor	1.194	6.5718	0.2738	2	9
ROS	-0.089993	5	0.9318	2	9

## Sheet: Supplementary Table S2C
Table S2C: Details on statistical analysis for Figure 3
Feature	t-value	Df	p-value	Groups	Observations	Figure
Membrane Potential	-9.9183	22.989	8.966e-10	2	31
Mitochondrial Swelling	-7.0752	25.109	1.995e-07	2	31
Mitochondrial Mass	-6.268	18.482	5.794e-06	2	31
Form Factor	-2.6672	20.545	0.01459	2	31
ROS	-0.15891	21.107	0.8752	2	31
Absolute MMP	-5.1081	22.075	4.016e-05	2	31	Figure 3C
FCCP Response	-3.2068	25.683	0.003577	2	31
ROS/NAO	2.4017	23.506	0.0246	2	31	Figure 3D

## Sheet: Supplementary Table S2D
Table S2D: Details on statistical analysis for Figure 4A/B/C
	Mitochondrial Swelling			Membrane Potential			Mitochondrial Mass			Form Factor			ROS
	Rho	P-value	S-value	Rho	P-value	S-value	Rho	P-value	S-value	Rho	P-value	S-value	Rho	P-value	S-value	Observations
Neuropathy	0.462521	0.0173538	1572.12	0.401663	0.041959	1750.13	0.547723	0.0037749	1322.91	0.231261	0.255663	2248.56	0.267775	0.185986	2141.76	26
Hypertrophic Cardiomyopathy	-0.12792	0.533445	3299.17	0	1	2925	-0.0568535	0.782653	3091.3	0.397975	0.0440593	1760.92	0.113707	0.58021	2592.41	26
Epilepsy	-0.267775	0.185986	3708.24	-0.243432	0.230781	3637.04	-0.292119	0.147598	3779.45	-0.146059	0.476487	3352.22	-0.0243432	0.906037	2996.2	26
Liver Failure	-0.0561801	0.785169	3089.33	0.216695	0.287652	2291.17	-0.0401286	0.845682	3042.38	0.0561801	0.785169	2760.67	0.0240772	0.907059	2854.57	26
Intestinal Motility Issues	-0.156347	0.445632	3382.32	0.142134	0.488543	2509.26	-0.341121	0.0881154	3922.78	-0.270054	0.182126	3714.91	0.0710669	0.730105	2717.13	26
Vision Loss	-0.39326	0.0468636	4075.29	-0.2809	0.164514	3746.63	-0.313003	0.119486	3840.53	-0.0401286	0.845682	3042.38	-0.120386	0.558012	3277.13	26
Developmental Delay	-0.36849	0.0639799	4002.83	-0.17127	0.402837	3425.96	-0.10899	0.596117	3243.8	-0.0570899	0.781771	3091.99	0.02595	0.899864	2849.1	26
Ataxia	0.220977	0.277997	2278.64	0.231756	0.254617	2247.11	0.328771	0.101023	1963.35	-0.156301	0.445768	3382.18	0.458123	0.0185934	1584.99	26
Respiratory failure	0.177859	0.384701	2404.76	0.0808452	0.694614	2688.53	0.199418	0.328725	2341.7	0.0377278	0.854815	2814.65	-0.145521	0.47813	3350.65	26
Hypotonia	0.0527046	0.798181	2770.84	-0.0527046	0.798181	3079.16	0.0527046	0.798181	2770.84	0.0210818	0.918581	2863.34	0.221359	0.277144	2277.52	26
Lactic Acidosis	0.0778499	0.705423	2697.29	0.00518999	0.979925	2909.82	0.01557	0.939824	2879.46	0.11937	0.561364	2575.84	-0.0986099	0.631757	3213.43	26
Developmental delay	-0.36849	0.0639799	4002.83	-0.17127	0.402837	3425.96	-0.10899	0.596117	3243.8	-0.0570899	0.781771	3091.99	0.02595	0.899864	2849.1	26
Liver failure	-0.0561801	0.785169	3089.33	0.216695	0.287652	2291.17	-0.0401286	0.845682	3042.38	0.0561801	0.785169	2760.67	0.0240772	0.907059	2854.57	26
Lactic acidosis	0.0778499	0.705423	2697.29	0.00518999	0.979925	2909.82	0.01557	0.939824	2879.46	0.11937	0.561364	2575.84	-0.0986099	0.631757	3213.43	26
Intestinal motility issues	-0.156347	0.445632	3382.32	0.142134	0.488543	2509.26	-0.341121	0.0881154	3922.78	-0.270054	0.182126	3714.91	0.0710669	0.730105	2717.13	26
Vision loss	-0.39326	0.0468636	4075.29	-0.2809	0.164514	3746.63	-0.313003	0.119486	3840.53	-0.0401286	0.845682	3042.38	-0.12	0.558	3277	26
Feature	P Value	Odds Ratio	Figure
Neuropathy	0.0123839	0	Figure 4C
Hypertrophic Cardiomyopathy	1	1.93674	Figure 4C
Epilepsy	1	1.93674	Figure 4C
Liver Failure	NA	NA	Figure 4C
Kidney Disease	1	Inf	Figure 4C
Intestinal Motility Issues	0.214286	0	Figure 4C
Vision Loss	0.214286	Inf	Figure 4C
Developmental Delay	1	1.1896	Figure 4C
Ataxia	0.182663	0.239932	Figure 4C
Respiratory failure	1	1.31519	Figure 4C
Hypotonia	1	0.863471	Figure 4C
Lactic Acidosis	0.386997	0.393647	Figure 4C

## Sheet: Supplementary Table S2E
Table S2E: Details on statistical analysis for Supplementary Figure 2
Observations = 31
	Mitochondrial Swelling	Membrane potential	Mitochondrial Mass	Form Factor	ROS	Figure		Mitochondrial Swelling	Membrane potential	Mitochondrial Mass	Form Factor	ROS	Figure
Mitochondrial Swelling	1	0.611694	0.743952	0.527419	0.0806777	Figure 2A	Mitochondrial Swelling	1	0.0003392	3.869e-06	0.002636	0.6661	Figure 2A
Membrane Potential	0.611694	1	0.528226	0.419758	0.0459863	Figure 2A	Membrane Potential	0.0003392	1	0.00259	0.01951	0.806	Figure 2A
Mitochondrial Mass	0.743952	0.528226	1	0.412903	0.182735	Figure 2A	Mitochondrial Mass	3.869e-06	0.02176	1	0.02176	0.3251	Figure 2A
Form Factor	0.527419	0.419758	0.412903	1	0.0471965	Figure 2A	Form Factor	0.002636	0.01951		1	0.8009	Figure 2A
ROS	0.0806777	0.0459863	0.182735	0.0471965	1	Figure 2A	ROS	0.6661	0.806	0.3251	0.8009	1	Figure 2A
Observations:	Muscle = 6	Fibroblast = 13					p-values
	Complex I Fibroblast	Complex I Muscle	Complex IV Fibroblast	Complex IV Muscle		Figure		Complex I Fibroblast	Complex I Muscle	Complex IV Fibroblast	Complex IV Muscle		Figure
Mitochondrial Swelling	-0.31	0.14	0.03	-0.37		Figure 2C	Mitochondrial Swelling	0.3871	0.8028	0.9457	0.4972		Figure 2C
Membrane Potential	0.15	0.08	0.06	-0.66		Figure 2C	Membrane Potential	0.6818	0.9194	0.8648	0.175		Figure 2C
Mitochondrial Mass	-0.067	-0.08	0.03	-0.43		Figure 2C	Mitochondrial Mass	0.8648	0.9194	0.2042	0.4194		Figure 2C
Form Factor	-0.09	0.08	0.14	-0.48		Figure 2C	Form Factor	0.8114	0.9194	0.7072	0.3556		Figure 2C
ROS	-0.18	0.14	-0.21	-0.88		Figure 2C	ROS	0.632	0.8028	0.5599	0.03		Figure 2C
